# Supplementary material for: Salivary Complaints in Burning Mouth Syndrome: A Cross Sectional Study on 500 Patients
Source: J Clin Med. 2023 Aug 26;12(17):5561. doi: 10.3390/jcm12175561 (PMC10488611; doi:10.3390/jcm12175561)
Supplement: Supplementary file 1 [file jcm-12-05561-s001.zip]

Archive with 1 entries (1 files):
- jcm-2532300-supplementary.pdf
